# Supplementary material for: Subsequent Waves of Convergent Evolution in SARS-CoV-2 Genes and Proteins
Source: Vaccines (Basel). 2024 Aug 5;12(8):887. doi: 10.3390/vaccines12080887 (PMC11358953; doi:10.3390/vaccines12080887)
Supplement: Supplementary file 1 [file vaccines-12-00887-s001.zip]

Archive with 1 entries (1 files):
- vaccines-3141163-supplementary.pdf
